# Supplementary material for: The Elephant in the room: What can we learn from California regarding the use of sport hunting of pumas (Puma concolor) as a management tool?
Source: PLoS One. 2020 Feb 13;15(2):e0224638. doi: 10.1371/journal.pone.0224638 (PMC7018503; doi:10.1371/journal.pone.0224638)
Supplement: S1 File — This is an excel file that contains the data used in the analyses. This file also includes links to the sources of most data sets. (XLSX) [file pone.0224638.s002.xlsx]

## Sheet: Figure 1 data
													10 state
	Year	Califonrina	Oregon	Arizona	Colorado	Wyoming	Idaho	Montana	Wahsington	Nevada	New Mexico	Utah	Yearly average			Data sources
	1973	7	16	205	64		75	72	180	64	59	80	81.5			California	https://nrm.dfg.ca.gov/FileHandler.ashx?DocumentID=171192&inline
	1974	3	16	194	56	8	110	92	220	108	80	108	99.2				https://www.aphis.usda.gov/aphis/ourfocus/wildlifedamage/sa_reports/sa_pdrs/sa_1996
	1975	7	15	239	94	9	146	76	280	73	59	200	119.1
	1976	10	16	252	69	7	140	72	190	29	31	186	99.2			Oregon	Attached file: OR-A-ODFW-Broman-2018-Lion-Mortality.pdf
	1977	12	27	252	87	12	152	88	160	45	67	185	107.5				https://www.dfw.state.or.us/wildlife/cougar/docs/2017_Oregon_Cougar_Management_Plan.pdf
	1978	17	34	241	95	5	155	71	150	50	60	236	109.7				https://www.dfw.state.or.us/wildlife/cougar/docs/cougarPLAN-Final.pdf
	1979	25	23	290	78	25	140	83	160	70	67	276	121.2				https://www.dfw.state.or.us/wildlife/cougar/docs/Trends_in_Cougar_Complaints_Damage_Harvest_and_Other_Mortality_Sources.pdf
	1980	17	32	206	86	36	98	62	60	60	92	225	95.7
	1981	11	33	201	111	35	201	114	130	97	125	201	124.8			Arizona	https://azgfd-portal-wordpress-pantheon.s3.amazonaws.com/wp-content/uploads/archive/HuntAZ2017.pdf
	1982	22	57	325	141	48	187	107	90	82	101	216	135.4
	1983	43	54	229	129	51	127	136	80	103	139	179	122.7			Colorado	https://cpw.state.co.us/thingstodo/Pages/LionStatistics.aspx
	1984	36	79	193	112	61	110	165	120	135	79	221	127.5				https://cpw.state.co.us/Documents/WildlifeSpecies/Mammals/Proceedings-12th-Mountain-Lion-Workshop-2017.pdf#search=cougar%20data
	1985	59	62	275	160	54	297	143	120	108	104	188	151.1
	1986	46	117	216	171	87	210	141	160	137	108	220	156.7			Wyoming	Attached file: Wyoming Mtn-Lion-Mortality-Reprot-HY2014lpdf
	1987	50	142	241	185	87	215	171	60	136	85	214	153.6				Atached file: WY 2006 Mountain lion management plan.pdf
	1988	61	162	208	173	83	301	159		181	92	274	163.3
	1989	77	145	196	211	60	283	170		205	118	289	167.7			Idaho	https://idfg.idaho.gov/ifwis/huntplanner/stats/?season=general&game=lion&yr=2000
	1990	71	251	229	253	67	383	253	102	153	119	275	208.5				https://mountainlion.org/publications/10th-Mountain-Lion-Workshop-2011.pdf
	1991	73	162	205	245	71	316	275	120	180	143	325	204.5				https://mountainlion.org/publications/7th%20Mt.%20Lion%20Workshop%202003.pdf
	1992	81	226	234	334	80	388	400	140	202	127	297	242.9
	1993	72	210	238	319	82	387	486	121	216	148	467	267.7			Montana	http://fwp.mt.gov/hunting/planahunt/huntingGuides/lion/default.html
	1994	121	257	256	359	109	524	617	177	194	170	415	308				https://mountainlion.org/publications/7th%20Mt.%20Lion%20Workshop%202003.pdf
	1995	126	109	266	352	123	501	600	283	166	132	509	304.3				Attached file: Montana Mountain lion EIS 1996.pdf
	1996	112	168	265	432	161	670	634	178	175	199	524	341				Attached File: Montana Mountain lion monitoring and management strategy final adpated.pdf
	1997	101	181	320	464	124	794	864	154	249	187	668	400.7
	1998	124	283	342	426	153	692	844	210	173	173	550	385.1			Washington	https://wdfw.wa.gov/hunting/management/game-harvest
	1999	134	324	304	354	155	733	717	295	161	193	410	364.8				https://wdfw.wa.gov/publications/01676
	2000	164	352	329	348	225	776	597	252	223	257	469	383.1
	2001	125	365	384	460	199	624	525	300	192	213	513	378
	2002	147	403	319	417	214	606	423	211	156	267	468	348.8			Nevada	https://cpw.state.co.us/Documents/WildlifeSpecies/Mammals/Proceedings-12th-Mountain-Lion-Workshop-2017.pdf
	2003	120	413	296	429	252	557	356	222	231	242	510	351
	2004	151	423	287	379	198	466	343	208	136	213	523	317.6			New Mexico	http://www.wildlife.state.nm.us/download/hunting/species/cougar/Annual-Cougar-Mortality-Statistics-2001-2019.pdf
	2005	149	407	245	282	195	580	329	202	151	134	380	281.7				https://mountainlion.org/publications/7th%20Mt.%20Lion%20Workshop%202003.pdf
	2006	105	453	264	284	211	544	292	200	170	223	389	296				https://mountainlion.org/publications/2nd%20Mountain%20Lion%20Conference.1984.pdf
	2007	157	537	294	342	223	564	359	201	196	202	325	317				https://bri.sulross.edu/pubs/proceedings/lionworkshop2000.pdf
	2008	71	493	312	443	244	527	410	188	159	158	320	316.1
	2009	132	473	282	429	258	542	396	142	173	197	382	318.1			Utah	https://cpw.state.co.us/Documents/WildlifeSpecies/Mammals/Proceedings-12th-Mountain-Lion-Workshop-2017.pdf
	2010	110	481	285	432	320	576	461	165	197	196	362	340.1				https://mountainlion.org/publications/7th%20Mt.%20Lion%20Workshop%202003.pdf
	2011	128	506	333	443	313	640	531	122	161	243	399	357.3
	2012	97	528	286	555	332	625	563	159	222	317	385	387.4
	2013	85	531	344	527		689	519	207	153	253	348	377.9
	2014	90	385	268	539		613	476	177	115	284	376	337.7
	2015	101	409					467		178	294	372
					Depredation/public safety/other
		Arizona	Colorado	Idaho	Montana	Nevada	New Mexico	Oregon	Utah	Washington	wyoming
	1972	48	4			11			21
	1973	15	4			12			14
	1974	22	4			20			5
	1975	19	4			19			24		1
	1976	14	4			18			19
	1977	4	4			24			8		1
	1978	12	4			24			26
	1979	7	4			23			11		1
	1980	2	4			22			17		9
	1981	9	4			37			16		5
	1982	8	4			21			11		6
	1983	7	4			25	7		7		3
	1984	9	5		3	28			10		4
	1985	19	5		2	25			6		2
	1986	25	5		1	37	7		20		3
	1987	31	5		2	41	7	10	17		1
	1988	24	0		2	49	1	16	27		10
	1989	65	0		12	47	6	16	48
	1990	40	12	4	20	57	11	32	48	2	2
	1991	25	3	5	15	49	24	26	38	2	2
	1992	28	26	4	25	49	22	20	34	6	6
	1993	38	4	2	19	36	21	27	53	2	2
	1994	35	13	8	0	24	20	39	53	8	8
	1995	31	20	10	0	23	13	63	54	5	5
	1996	38	13	18	0	20	22	98	33	13	13
	1997	48	22	9	0	22	19	102	40	10	10
	1998	52	5	9	50	11	20	113	27	8	8
	1999	49	5	13	22	16	34	130	13	11	11
	2000	53	14	18	23	15	1	147	25	7	7
	2001	58	12	10	16	22	7	124	27	4	4
	2002	50	12	2	16	12	28	136	45	9	9
	2003	66	13	4	10	32	22	139	53	1	1
	2004	31	16	2	8	16	37	123	47	4	4
	2005	41	11			18	10	153	38	5	5
	2006	36	3			20	24	132	35	7	7
	2007	28	15		6	37	26	135	9	9	9
	2008	42	38		39	26	16	132	15	7	7
	2009	29	28		24	30	18	141	22	12	12
	2010	31	27		18	40	4	124	21	13	13
	2011	38	27		26	38	21	162	19	5	5
	2012	37	44			21	20	175	33	14	14
	2013	41	51			20	24	172	12
	2014	33	34			18	23	151	18
	2015					10	23	136	11

## Sheet: Figure 2 data
				Estimates based on highest population enstimate divided by estimated puma habitat within states.
	4.24613	UT
	4.12905	ID
	4.06802	WA					Data source puma popuulation estimates
	3.00974	OR						Estimated max
	2.92969	CA						population
	2.84091	NV					Arizona	1000	https://azgfd-portal-wordpress-pantheon.s3.amazonaws.com/wp-content/uploads/archive/mountainLionFactSheet.pdf
	2.48792	CO					Califorina	4000	https://www.wildlife.ca.gov/Conservation/Mammals/Mountain-Lion/FAQ#359951241-how-many-mountain-lions-are-in-california
	2.35329	NM					Colorado	4500	https://mountainlion.org/publications/7th%20Mt.%20Lion%20Workshop%202003.pdf
	1.80532	MT					Idaho	6600	https://mountainlion.org/publications/7th%20Mt.%20Lion%20Workshop%202003.pdf
	1.03448	AZ					Montana	5156	https://www.umt.edu/mcwru/documents/Mitchell_Publications/Robinson%20et%20al%202015.pdf
	0	WY	No maximum density estimated				Nevada	4000	https://mountainlion.org/publications/7th%20Mt.%20Lion%20Workshop%202003.pdf
	2.89	Average					New Mexico	4300	http://www.wildlife.state.nm.us/download/hunting/species/cougar/Cougar-Management-Strategy-Hunting-Seasons-2016_2020.pdf
							Oregon	6000	https://www.dfw.state.or.us/wildlife/cougar/docs/Population_and_Mortality_Patterns_in_OR_Cougar_Populations_March2015.pdf
							Utah	3900	https://mountainlion.org/publications/7th%20Mt.%20Lion%20Workshop%202003.pdf
							Washington	4000	https://mountainlion.org/publications/7th%20Mt.%20Lion%20Workshop%202003.pdf
							Wyoming
						Area of puma habitat			Data source puma habitat
							Km Sq.
									https://www.humanesociety.org/sites/default/files/docs/HSUS_State_Of_The_Mountain_Lion.pdf
							213863	Arizona	http://azhgis2.esri.com/content/map
							204800	Califorina	https://mountainlion.org/publications/3rd%20Mountain%20Lion%20Conference.1988.pdf
							180874	Colorado	https://mountainlion.org/publications/3rd%20Mountain%20Lion%20Conference.1988.pdf
							159843	Idaho	https://www.humanesociety.org/sites/default/files/docs/HSUS_State_Of_The_Mountain_Lion.pdf
							285600	Montana	https://mountainlion.org/publications/7th%20Mt.%20Lion%20Workshop%202003.pdf
							140800	Nevada	https://mountainlion.org/publications/5th%20Mountain%20Lion%20Proceedings.1996.pdf
							186972	New Mexico	http://www.wildlife.state.nm.us/download/hunting/species/cougar/Cougar-Management-Strategy-Hunting-Seasons-2016_2020.pdf
							205998	Oregon	https://www.humanesociety.org/sites/default/files/docs/HSUS_State_Of_The_Mountain_Lion.pdf
							92696.1	Utah	https://mountainlion.org/publications/7th%20Mt.%20Lion%20Workshop%202003.pdf
							88495.1	Washington	https://mountainlion.org/publications/7th%20Mt.%20Lion%20Workshop%202003.pdf
							194803	Wyoming	https://www.humanesociety.org/sites/default/files/docs/HSUS_State_Of_The_Mountain_Lion.pdf

## Sheet: Figure 3 data
		Estimated		Number
		Population	year	killed
		3100	1994	257
		3500	1995	109
		3800	1996	168			Data source	https://www.dfw.state.or.us/wildlife/cougar/docs/Population_and_Mortality_Patterns_in_OR_Cougar_Populations_March2015.pdf
		4500	1997	181
		4600	1998	283
		4750	1999	324
		4750	2000	352
		4951	2001	365
		5062	2002	403
		5229	2003	413
		5354	2004	423
		5495	2005	407
		5590	2006	453
		5548	2007	537
		5596	2008	493
		5652	2009	473
		5719	2010	481
		5848	2011	506
		5999	2012	528
		6000	2013	531
		6200	2014	385
				409

## Sheet: Figure 4
	Fig. 4a		Attack rate per million persons			Human
			Since	Since		Populatino
			2000	1972					Since	Since		Since	Since
		MT	2.02139	7.07487		989417			2000	1972	State	1972	2000
		WY	5.32135	5.32135		563767			4	8	AZ	1.2515	0.625752
		ID	2.55159	3.18948		1.56765e+06			6	15	CA	0.402636	0.187897
		CO	1.193	2.78367		5029324			5	13	CO	2.58484	1.193
		WA	0.743545	2.08193		6724543			4	5	ID	3.18948	2.55159
		NM	1.45688	1.94251		2059192			2	7	MT	7.07487	2.02139
		AZ	0.625752	1.2515		6.39231e+06			3	4	NM	1.94251	1.45688
		NV	0	0.740551		2.70069e+06			0	1	NV	0.370276	0
		CA	0.187897	0.536848		37254503			0	1	OR	0.259668	0
		UT	0	0.361809		2.76389e+06			0	1	UT	0.361809	0
		OR	0	0.259668		3851073			6	16	WA	2.37934	1.48709
									3	3	WY	5.32135	5.32135
		State populations from Wikipeida, 2010 census
		Nunber of puma attacks from Wikipedia				https://en.wikipedia.org/wiki/List_of_fatal_cougar_attacks_in_North_America
		also from these private sources				http://tchester.org/sgm/lists/lion_attacks_mcginnis.html
						http://tchester.org/sgm/lists/lion_attacks_ca.html
								Average
				# incidents				Annual
				per million peope				Incidences
	Fig. 4 b		OR	150.108				578.077	OR	https://www.dfw.state.or.us/wildlife/cougar/docs/Trends_in_Cougar_Complaints_Damage_Harvest_and_Other_Mortality_Sources.pdf
			MT	63.337				328.2	WA	https://wdfw.wa.gov/sites/default/files/publications/01875/wdfw01875.pdf
			WA	48.8063				211.7	CA	https://nrm.dfg.ca.gov/FileHandler.ashx?DocumentID=171192&inline
			WY	26.6067						Attached file: California Mountain Lion depredation 1972-2014.pdf
			UT	24.5352				80	AZ	https://mountainlion.org/publications/7th%20Mt.%20Lion%20Workshop%202003.pdf
			AZ	12.515				67.8125	UT	https://mountainlion.org/publications/9th%20Mountain%20Lion%20Workshop%202008.pdf
			CO	11.93						https://wildlife.utah.gov/pdf/annual_reports/cougar/15_cougar_annual_report.pdf
			CA	7.39776				62.6667	MT	https://mountainlion.org/publications/7th%20Mt.%20Lion%20Workshop%202003.pdf
			ID	No data				60	CO	Attached File: CO DOW Puam Damage by DAU.xls
			NV	No data				15	WY	https://wgfd.wyo.gov/WGFD/media/content/PDF/Wildlife/Large%20Carnivore/MTNLION_MGMTPLAN.pdf
			NM	No data					ID
									NV
									NM

## Sheet: Figure 5
	Data ploted				Data used to calculate percent of inventory killed by pumas
	Fig. 5a					Number of cattlel killed by pumas per year
		Percent killed			red = less than 100 reported so used 90 as a high estimate
	State	of total inventory
	NM	0.128438				AZ	CA	CO	ID	MT	NV	NM	OR	UT	WA	WY
	AZ	0.0867242
	CA	0.0809547			1991	200	400	90	90	100				90	90	100
	WA	0.0614393			1995	300	300	90	90	200	90	100	100	90	90	90
	NV	0.0382137			2000	200	900	200	100	90	100	300	100	100	500	100
	UT	0.0220028			2005	100	1000	90	90	90	90	700	200	90	200	100
	OR	0.0188562			2010	160.6	455	32	28.5	0	86.5	1461.9	79.8	5.7	15	47.6
	ID	0.0160772
	CO	0.0130355
	WY	0.0117824					Beef cattle inventory		x1000
	MT	0.00642009				AZ	CA	CO	ID	MT	NV	NM	OR	UT	WA	WY
					1991	249	900	773	535	1396	280	571	600	320	369	660
					1995	243	850	817	510	1559	242	560	650	345	317	780
					2000	200	790	835	488	1582	240	564	650	355	304	824
					2005	190	720	639	475	1402	240	475	660	347	240	756
					2010	208	630	714	440	1465	237	495	556	336	227	694
	Fig. 5b				Number of calves killed by pumas per year					red = less than 100 reported so used 90 as a high estimate
		Percent killed
	State	of total inventory				AZ	CA	CO	ID	MT	NV	NM	OR	UT	WA	WY
	AZ	0.516115
	NM	0.19725			1991	1200	600	100	100	200		200	300	90		100
	CA	0.173727			1995	300	300	90	90	200	90	100	100	90	90	90
	WA	0.12879			2000	1100	2400	100	300	100	90	700	500	200	500	300
	OR	0.0893581			2005	1200	1300	600	200	200	100	1700	1300	300	600	400
	UT	0.0554078			2010	669.9	959.4	270.9	180.6	218.4	55.2	1082.4	278.4	142.6	51	402.5
	NV	0.0417896
	ID	0.0363611
	WY	0.0355922
	CO	0.0336085				Beef calf inventory		x1000
	MT	0.0124993
						AZ	CA	CO	ID	MT	NV	NM	OR	UT	WA	WY
					1991	217	746	746	505	1406	233	433	553	264	315	670
					1995	199	730	781	489	1520	201	453	615	309	284	790
					2000	164	686	799	500	1602	208	444	571	316	265	824
					2005	158	609	665	470	1422	201	361	554	295	222	745
					2010	150	522	671	440	1475	188	374	515	292	208	654
						Calculated as a percent that beef cattle were of total times total calf crop
		Data sources
		Puma depredations		Includes pumas and bobcats: assumed majority were puma								General USDA agricuture data site			https://usda.library.cornell.edu/concern/publications/j3860694x?locale=en
		1991	Attached file: Cattle death loss 1991
		1995	Attached file: Cattle predator death loss 1995
		2000	attached file: Cattle predator loss 2000
		2005	Attached File: Cattle predator loss 2005
		2010	file:///L:/cougar_human_deer_livestock%20data/State%20Livestock%20data/Cattle/CattDeath-05-12-2011/catl_index.htm
		Cattle and calf inventory data
		1991	https://downloads.usda.library.cornell.edu/usda-esmis/files/j3860694x/b5644v737/z603r130h/Agstat-04-23-1991.pdf
		1995	https://www.nass.usda.gov/Publications/Ag_Statistics/1995-1996/Agricultural%20Statistics%201995-1996.pdf
		2000	https://www.nass.usda.gov/Publications/Ag_Statistics/2000/00_ch7.pdf
		2005	https://www.nass.usda.gov/Publications/Ag_Statistics/2005/agstats2005.pdf
		2010	https://www.nass.usda.gov/Publications/Ag_Statistics/2010/Chapter07.pdf

## Sheet: Figure 6
	Fig. 6a	% calf	pumas per		% calf	pumas per				Data used for % calves killed by pumas
	Data plotted	inventory	area killed		inventory	area killed
		Killed			Killed					Number of calves killed by pumas per year					red = less than 100 reported so used 90 as a high estimate
	1991	0.552995	9.58558	AZ	0.080429	3.56445	CA
		0.0134048	13.5453	CO	0.0410959	6.15234	CA				AZ	CA	CO	ID	MT	NV	NM	OR	UT	WA	WY
		0.019802	19.9571	ID	0.349854	8.00781	CA
		0.0142248	9.62885	MT	0.213465	6.64062	CA			1991	1200	600	100	100	200		200	300	90		100
			12.7841	NV	0.183793	5.61523	CA			1995	300	300	90	90	200	90	100	100	90	90	90
		0.0461894	7.6482	NM						2000	1100	2400	100	300	100	90	700	500	200	500	300
		0.0542495	7.86415	OR						2005	1200	1300	600	200	200	100	1700	1300	300	600	400
		0.0340909	35.0608	UT						2010	669.9	959.4	270.9	180.6	218.4	55.2	1082.4	278.4	142.6	51	402.5
			13.5601	WA
		0.0149254	3.64471	WY
		0.150754	12.4379	AZ
	1995	0.0115237	19.4611	CO							Beef calf inventory		x1000
		0.0184049	31.4684	ID
		0.0131579	21.0084	MT							AZ	CA	CO	ID	MT	NV	NM	OR	UT	WA	WY
		0.0447761	11.7898	NV
		0.0220751	7.05988	NM						1991	217	746	746	505	1406	233	433	553	264	315	670
		0.0162602	5.29131	OR						1995	199	730	781	489	1520	201	453	615	309	284	790
		0.0291262	54.9107	UT						2000	164	686	799	500	1602	208	444	571	316	265	824
		0.0316901	31.9792	WA						2005	158	609	665	470	1422	201	361	554	295	222	745
		0.0113924	6.31407	WY						2010	150	522	671	440	1475	188	374	515	292	208	654
		0.670732	15.3837	AZ
		0.0125156	19.2399	CO
	2000	0.06	48.7353	ID						Data sources
		0.0062422	20.9034	MT						Puma depredations		Includes pumas and bobcats: assumed majority were puma								General USDA agricuture data site
		0.0432692	15.8381	NV
		0.157658	13.7454	NM						1991	Attached file: Cattle death loss 1991
		0.0875657	17.0875	OR						1995	Attached file: Cattle predator death loss 1995
		0.0632911	50.5955	UT						2000	attached file: Cattle predator loss 2000
		0.188679	28.4762	WA						2005	Attached File: Cattle predator loss 2005
		0.0364078	11.5501	WY						2010	file:///L:/cougar_human_deer_livestock%20data/State%20Livestock%20data/Cattle/CattDeath-05-12-2011/catl_index.htm
		0.759494	11.4559	AZ
		0.0902256	15.591	CO
		0.0425532	30.7802	ID						Cattle and calf inventory data
	2005	0.0140647	11.5196	MT						1991	https://downloads.usda.library.cornell.edu/usda-esmis/files/j3860694x/b5644v737/z603r130h/Agstat-04-23-1991.pdf
		0.0497512	10.7244	NV						1995	https://www.nass.usda.gov/Publications/Ag_Statistics/1995-1996/Agricultural%20Statistics%201995-1996.pdf
		0.470914	7.16685	NM						2000	https://www.nass.usda.gov/Publications/Ag_Statistics/2000/00_ch7.pdf
		0.234657	19.7575	OR						2005	https://www.nass.usda.gov/Publications/Ag_Statistics/2005/agstats2005.pdf
		0.101695	40.9942	UT						2010	https://www.nass.usda.gov/Publications/Ag_Statistics/2010/Chapter07.pdf
		0.27027	22.8261	WA
		0.0536913	10.0101	WY
		0.4466	13.3263	AZ
		0.0403726	23.884	CO						Data used for kill density
		0.0410455	31.4058	ID
		0.0148068	16.1415	MT						Number killed per state per year
	2010	0.0293617	13.9915	NV
		0.289412	10.4829	NM						Year	Arizona	Califonrina	Colorado	Idaho	Montana	Nevada	New Mexico	Oregon	Utah	Wahsington	Wyoming
		0.0540583	23.3497	OR
		0.0488356	39.0524	UT						1991	205	73	245	316	275	180	143	162	325	120	71
		0.0245192	18.6451	WA						1995	266	126	352	501	600	166	132	109	509	283	123
		0.0615443	16.4269	WY						2000	329	164	348	776	597	223	257	352	469	252	225
										2005	245	149	282	580	329	151	134	407	380	202	195
										2010	285	110	432	576	461	197	196	481	362	165	320
										Area of puma habitat
										Km square	213863	204800	180874	159843	285600	140800	186972	205998	92696.1	88495.1	194803
	Data source: # pumas killed per state													Data source puma habitat
	California	https://nrm.dfg.ca.gov/FileHandler.ashx?DocumentID=171192&inline
		https://www.aphis.usda.gov/aphis/ourfocus/wildlifedamage/sa_reports/sa_pdrs/sa_1996												https://www.humanesociety.org/sites/default/files/docs/HSUS_State_Of_The_Mountain_Lion.pdf
														http://azhgis2.esri.com/content/map
	Oregon	Attached file: OR-A-ODFW-Broman-2018-Lion-Mortality.pdf												https://mountainlion.org/publications/3rd%20Mountain%20Lion%20Conference.1988.pdf
		https://www.dfw.state.or.us/wildlife/cougar/docs/2017_Oregon_Cougar_Management_Plan.pdf												https://mountainlion.org/publications/3rd%20Mountain%20Lion%20Conference.1988.pdf
		https://www.dfw.state.or.us/wildlife/cougar/docs/cougarPLAN-Final.pdf												https://www.humanesociety.org/sites/default/files/docs/HSUS_State_Of_The_Mountain_Lion.pdf
		https://www.dfw.state.or.us/wildlife/cougar/docs/Trends_in_Cougar_Complaints_Damage_Harvest_and_Other_Mortality_Sources.pdf												https://mountainlion.org/publications/7th%20Mt.%20Lion%20Workshop%202003.pdf
														https://mountainlion.org/publications/5th%20Mountain%20Lion%20Proceedings.1996.pdf
	Arizona	https://azgfd-portal-wordpress-pantheon.s3.amazonaws.com/wp-content/uploads/archive/HuntAZ2017.pdf												http://www.wildlife.state.nm.us/download/hunting/species/cougar/Cougar-Management-Strategy-Hunting-Seasons-2016_2020.pdf
														https://www.humanesociety.org/sites/default/files/docs/HSUS_State_Of_The_Mountain_Lion.pdf
	Colorado	https://cpw.state.co.us/thingstodo/Pages/LionStatistics.aspx												https://mountainlion.org/publications/7th%20Mt.%20Lion%20Workshop%202003.pdf
		https://cpw.state.co.us/Documents/WildlifeSpecies/Mammals/Proceedings-12th-Mountain-Lion-Workshop-2017.pdf#search=cougar%20data												https://mountainlion.org/publications/7th%20Mt.%20Lion%20Workshop%202003.pdf
														https://www.humanesociety.org/sites/default/files/docs/HSUS_State_Of_The_Mountain_Lion.pdf
	Wyoming	Attached file: Wyoming Mtn-Lion-Mortality-Reprot-HY2014lpdf
		Atached file: WY 2006 Mountain lion management plan.pdf
	Idaho	https://idfg.idaho.gov/ifwis/huntplanner/stats/?season=general&game=lion&yr=2000
		https://mountainlion.org/publications/10th-Mountain-Lion-Workshop-2011.pdf
		https://mountainlion.org/publications/7th%20Mt.%20Lion%20Workshop%202003.pdf
	Montana	http://fwp.mt.gov/hunting/planahunt/huntingGuides/lion/default.html
		https://mountainlion.org/publications/7th%20Mt.%20Lion%20Workshop%202003.pdf
		Attached file: Montana Mountain lion EIS 1996.pdf
		Attached File: Montana Mountain lion monitoring and management strategy final adpated.pdf
	Washington	https://wdfw.wa.gov/hunting/management/game-harvest
		https://wdfw.wa.gov/publications/01676
	Nevada	https://cpw.state.co.us/Documents/WildlifeSpecies/Mammals/Proceedings-12th-Mountain-Lion-Workshop-2017.pdf
	New Mexico	http://www.wildlife.state.nm.us/download/hunting/species/cougar/Annual-Cougar-Mortality-Statistics-2001-2019.pdf
		https://mountainlion.org/publications/7th%20Mt.%20Lion%20Workshop%202003.pdf
		https://mountainlion.org/publications/2nd%20Mountain%20Lion%20Conference.1984.pdf
		https://bri.sulross.edu/pubs/proceedings/lionworkshop2000.pdf
	Utah	https://cpw.state.co.us/Documents/WildlifeSpecies/Mammals/Proceedings-12th-Mountain-Lion-Workshop-2017.pdf
		https://mountainlion.org/publications/7th%20Mt.%20Lion%20Workshop%202003.pdf
	Fig. 6b
	Number	% calf
	killed	killed by
		pumas
	67	0.0149254	1990
	109	0.0113924	1994					Data used
	155	0.0364078	1999						# calves	WY calf inventory
	252	0.0536913	2003						pumas	x100
	198	0.0536913	2004					Yaer	killed
	195	0.0797872	2005					1991	100	670
	211	0.0585652	2006					1995	90	790
	223	0.0596125	2007					2000	300	824
	244	0.0452489	2008					2004	400	745
	258	0.0688073	2009					2005	400	745
	320	0.0593472	2010					2006	600	752
	313	0.107034	2011					2007	400	683
								2008	400	671
	Number pumas killed is from year before							2009	300	663
								2010	450	654
								2011	400	674
								2012	700	654
								Data source
								Calf losses to pumas
									2004-2013	https://www.nass.usda.gov/Statistics_by_State/Wyoming/Publications/Special_Interest_Reports/
									attached file: Cattle predator loss 2000
									Attached file: Cattle predator death loss 1995
									Attached file: Cattle death loss 1991
								Number of pumas killed per year
									Attached file: Wyoming Mtn-Lion-Mortality-Reprot-HY2014lpdf
									Atached file: WY 2006 Mountain lion management plan.pdf

## Sheet: Figure 7
	Fig 7a			Fig.7b
		% total sheep			% Lamb
		Inventory			Inventory
	State	Killled		State	Killled				Number of sheep only killed by cougars					x head
	NV	2.6163		NV	2.57613
	UT	1.13288		UT	0.952981				AZ	CA	CO	ID	MT	NV	NM	OR	UT	WA	WY
	WA	0.436148		CO	0.569025
	OR	0.412395		OR	0.399742			1990	200	900	1000	100	100	700	200	400	1200	90	200
	CO	0.359772		NM	0.249331			1994	100	2275	1200	100	400	475	450	450	2200	0	500
	NM	0.208837		WA	0.226058			1999		600	400	200	200	1100	400	500	1200	200	700
	CA	0.182937		CA	0.208929			2004	200	500	200	200	10	900	100	500	1300	200	400
	WY	0.175927		WY	0.13704			2014	0	387	300	10	200	752	10	146	700	74	100
	MT	0.127466		MT	0.0927309
	ID	0.124308		ID	0.0850349
	AZ	0.0836629		AZ	0.0632545
									Number of lambs killed by pumas					x head
									AZ	CA	CO	ID	MT	NV	NM	OR	UT	WA	WY
								1990	200	500	1500	200	500	1800	400	300	3100	90	700
								1994	100	1850	3900	200	500	1050	700	1625	5350	0	1100
								1999		700	300	400	200	1300	400	800	2900	400	900
								2004		500	300	200	400	1200	400	700	2600		600
								2014	10	132	800	49	100	2019	10	244	1400	107	200
									Sheep inventory		All sheep and lambs				x 1000 head
									AZ	CA	CO	ID	MT	NV	NM	OR	UT	WA	WY
								1990	262	1000	840	286	663	101	495	455	509	83	805
								1994	220	1080	647	266	534	91	390	390	480	60	813
								1999	140	830	440	265	380	90	275	215	400	50	630
								2004	119	675	360	260	300	75	160	210	265	46	430
								2014	150	590	365	250	220	80	81	195	280	55	355
									lamb crop							x 1000 head
									AZ	CA	CO	ID	MT	NV	NM	OR	UT	WA	WY
								1990	115	535	425	255	535	80	260	320	430	70	550
								1994	82	400	255	260	465	62	200	235	360	60	2510
								1999	45	290	210	250	340	58	160	150	330	54	390
								2004	40	260	165	240	260	50	85	143	240	53	300
								2014	49	240	200	185	200	47	45	128	235	41	240
					Sheep and lamb inventory
					Links are to various annual ag bulletins containing the data
					AZ	https://www.nass.usda.gov/Statistics_by_State/Arizona/Publications/Annual_Statistical_Bulletin/index.php
					CA	Attached file: 1995 California agricultural statistics.pdf
						Attached file: 2004 Californina agricultural statistics.pdf
						https://www.cdfa.ca.gov/statistics/PDFs/2016Report.pdf
					CO	https://www.nass.usda.gov/Statistics_by_State/Colorado/Publications/Annual_Statistical_Bulletin/index.php
					ID	https://www.nass.usda.gov/Statistics_by_State/Idaho/Publications/Annual_Statistical_Bulletin/2019/ID_ANN_2019.pdf
					MT	https://www.nass.usda.gov/Statistics_by_State/Montana/Publications/Annual_Statistical_Bulletin/index.php
					NV	https://www.nass.usda.gov/Statistics_by_State/Nevada/Publications/Annual_Statistical_Bulletin/1990s/index1990s.php
					NM	https://www.nass.usda.gov/Statistics_by_State/New_Mexico/Publications/Annual_Statistical_Bulletin/index.php
					OR	Attached file: Oregion sheep and lamb data.xls
					UT	https://www.nass.usda.gov/Statistics_by_State/Utah/Publications/Annual_Statistical_Bulletin/index.php
					WA	https://www.nass.usda.gov/Statistics_by_State/Washington/Publications/Historic_Data/livestock/shpinval.pdf
						https://www.nass.usda.gov/Statistics_by_State/Washington/Publications/Annual_Statistical_Bulletin/2019/WA_ANN_2019.pdf
					WY	https://www.nass.usda.gov/Statistics_by_State/Wyoming/Publications/Annual_Statistical_Bulletin/bulletin2004.pdf
						https://www.nass.usda.gov/Statistics_by_State/Wyoming/Publications/Annual_Statistical_Bulletin/
			1990-1999 data		1990	https://downloads.usda.library.cornell.edu/usda-esmis/files/6d56zw601/gb19f917s/v118rh931/sheepgoatest_Sheep_and_Goats_-_Final_Estimates__1989-93.txt
			all states		1994	https://downloads.usda.library.cornell.edu/usda-esmis/files/6d56zw601/4j03d2845/1g05fg02c/sheepgoatest_Sheep_and_Goats_-_Final_Estimates__1994-98.pdf
					1999	https://downloads.usda.library.cornell.edu/usda-esmis/files/6d56zw601/qf85nf83v/m900nx61t/sheepgoatest_Sheep_and_Goats_-_Final_Estimates__1999-2003.pdf
				Puma predation on sheep
				1990	Attached file: Sheep predator loss 1990.pdf
				1994	Attached file: sheep predator loss 1994.pdf
				1999	attached file: sheep predator loss 1999.pdf
				2004	Attached file: sheep predator los 2004.pdf
				2014	https://www.aphis.usda.gov/animal_health/nahms/sheep/downloads/sheepdeath/SheepDeathLoss2015.pdf

## Sheet: Figure 8
	Data plotted % of maximum estimate of deer killed by hunters						Data used to calculate percent maximum
			Average for				Department estimates of annual deer kill by hunterrs
		California	AZ, OR,				California	Arizona	Utah	Oregon
	Year	Data	and UT			Year	Data	data	data	Data
	1927	18.7965	2.41915			1927	19292		3200
	1928	20.6195	3.32633			1928	21163		4400		Year of maximum kill
	1929	20.6049	3.77992			1929	21148		5000
	1930	23.4489	4.8383			1930	24067		6400
	1931	25.0331	5.89667			1931	25693		7800
	1932	18.0336	5.37731			1932	18509		7113
	1933	17.2172	6.06223			1933	17671		8019
	1934	20.1645	9.14438			1934	20696		12096
	1935	21.4662	8.8057			1935	22032		11648
	1936	24.3131	10.4326			1936	24954		13800
	1937	31.2882	15.8757			1937	32113		21000
	1938	34.1352	21.1675			1938	35035		28000
	1939	42.1149	28.7274			1939	43225		38000
	1940	45.1762	33.2633			1940	46367		44000
	1941	42.5338	37.7992			1941	43655		50000
	1942	25.8447	47.8606			1942	26526		63309
	1943	24.9133	42.1143			1943	25570		55708
	1944	35.2527	39.1426			1944	36182		51777
	1945	36.8048	37.716			1945	37775		49890
	1946	47.3957	28.2262			1946	48645	5724	53371
	1947	46.1982	34.0393			1947	47416	7572	61872
	1948	46.4925	38.2878			1948	47718	8705	68895
	1949	51.1536	35.6184			1949	52502	9054	60534
	1950	46.8929	43.2004			1950	48129	10982	73417
	1951	64.797	54.6101			1951	66505	11510	101637
	1952	49.5752	52.4324			1952	50882	14793	90161	77897
	1953	57.4223	62.0265			1953	58936	18329	95879
	1954	74.3141	68.4125			1954	76273	19592	108073
	1955	76.6232	76.5202			1955	78643	22504	111917	133834
	1956	100	85.1494			1956	102636	27590	122585
	1957	66.5088	71.7089			1957	68262	22600	105599
	1958	60.6522	91.2085			1958	62251	33333	117241
	1959	73.522	88.9156			1959	75460	29265	126315
	1960	80.0713	95.8178			1960	82182	32836	130945	157504
	1961	70.677	100			1961	72540	35542	132278	163939
	1962	58.2768	88.3498			1962	59813	28835	130556	139712
	1963	58.6217	74.817			1963	60167	24880	109399	117619
	1964	69.2993	76.4421			1964	71126	19439	115600	143023
	1965	64.9158	62.4882			1965	66627	17093	88043	119369
	1966	74.0033	69.7655			1966	75954	17335	92940	147975
	1967	44.8244	67.3377			1967	46006	16606	90053	142975
	1968	53.0691	69.8987			1968	54468	16142	95161	151380
	1969	49.9727	55.5181			1969	51290	15180	81921	101500
	1970	39.0847	58.8546			1970	40115	16047	102989	87800
	1971	40.1594	53.3248			1971	41218	11283	98775	87800
	1972	37.5784	52.9928			1972	38569	11460	108418	73400
	Data sources
	California	https://nrm.dfg.ca.gov/FileHandler.ashx?DocumentID=124033&inline
	Arizona	Attached file: HuntAZ2009.pdf
	Utah	https://wildlife.utah.gov/pdf/annual_reports/big_game/13_bg_report.pdf
	Oregon	https://www.dfw.state.or.us/resources/hunting/big_game/controlled_hunts/docs/hunt_statistics/12/DEER_Hunting_Trends_2012.pdf

## Sheet: Figure 9
		Data plotted
							Data used to calculate % of max
				10 state			annual hunter killed deer
		Year	California	average			Year	California	Arizona	Colorado	Idaho	Montana	Nevada	New Mexico	Oregon	Utah	Washington	Wyoming
		2000	100	89.6494			2000	21934	11568	38000	43164	100000	12499	14000	61816	37551	40876	54377
		2001	84.3166	82.0805			2001	18494	11274	31500	48670	111991	9791	11000	58283	31663	41011	47943
		2002	81.5082	74.8064			2002	17878	10156	36000	39724	120998	6899	9000	50644	27508	38770	46796
		2003	72.1072	74.7394			2003	15816	9268	37602	39008	140553	5982	8700	51868	25049	40806	45710
		2004	93.0154	77.2346			2004	20402	10173	41743	43321	119266	6560	8000	47424	30168	44544	47466
		2005	72.5358	77.5077			2005	15910	10410	41665	53000	115238	7112	9800	48605	23471	39791	47599
		2006	71.4416	77.7719			2006	15670	11040	44800	17180	136054	8346	9206	44646	32404	37579	53925
		2007	83.8014	87.6685			2007	18381	12093	45000	53421	125866	8743	13278	51210	32308	37892	55061
		2008	74.3686	78.5933			2008	16312	12671	35500	52179	115741	7025	11948	46308	25002	35118	51130
		2009	70.5115	77.7507			2009	15466	14371	33922	41757	105084	6837	13205	43476	26067	33788	53267
		2010	67.5527	70.8283			2010	14817	12357	34768	43985	94730	6949	8083	40239	24636	33391	49100
		2011	49.6581	65.5987			2011	10892	12480	33217	38820	81989	5834	7502	43223	23124	29154	43366
		2012	57.1077	75.8381			2012	12526	12556	33486	49318	87638	10112	10099	43098	29411	33917	43860
		2013	67.1697	73.3863			2013	14733	13445	32941	48714	78238	9394	8633	45440	29270	33657	39260
		2014	64.9357	74.8237			2014	14243	13529	27499	59630	75680	8978	9386	45818	30789	35216	39914
		2015	87.3712	75.4628			2015	19164	14670	34005	68201	86582	9140	10773		34856	37963	44978
		Data sources
			Arizona	https://s3.amazonaws.com/azgfd-portal-wordpress/PortalImages/files/hunting/HuntAZ/Hunt%20AZ%202016.pdf
			California	https://www.wildlife.ca.gov/Hunting/Deer#5477272-harvest-statistics
			Colorado	https://cpw.state.co.us/thingstodo/Pages/Statistics-Deer.aspx
			Idaho	https://idfg.idaho.gov/ifwis/huntplanner/stats/?season=general&game=deer&yr=2003&method=all%20weapons%20combined
			Montana	Attahced file: Montana deer kill 2004-2018				Generated from		https://myfwp.mt.gov/fwpPub/harvestReports
				Attahced files: 2001deerhuntrpt.doc, 2002 deerhuntrpt.doc, 2003deerhuntrpt.doc							retreived from: https://faunalytics.org/wp-content/uploads/2015/05/Citation2189.pdf
			Nevada	http://www.ndow.org/uploadedFiles/ndoworg/Content/Wildlife_Education/Publications/2018%20Big%20Game%20Status%20Book.pdf												Note: page A64
			New Mexico	http://www.deerfriendly.com/deer/new-mexico/new-mexico-deer-population-management-and-hunting-regulations
			Oregon	https://www.dfw.state.or.us/resources/hunting/big_game/controlled_hunts/reports/big_game_statistics_2004-2012.asp
			Utah	https://wildlife.utah.gov/pdf/annual_reports/big_game/16_bg_report.pdf, 2002deerhuntrept.doc, 2003deerhuntrept.doc
			Washington	Data for 2014 and 2015: https://wdfw.wa.gov/hunting/management/game-harvest#2013-harvest
				data for 2001-2013: https://wdfw.wa.gov/sites/default/files/publications/01676/wdfw01676.pdf
			Wyoming	2000-2003 data: Attached file: Wyoming big game report 2007
				2004-2006 data: https://wgfd.wyo.gov/WGFD/media/content/PDF/Hunting/Harvest%20Reports/HR2013_FullReport.pdf
				2007-2016 data: https://wgfd.wyo.gov/WGFD/media/content/PDF/Hunting/Harvest%20Reports/HR2016_Deer.pdf

## Sheet: Figure 10
Fig 10a
	Data plotted: difference between deer density of each state from 2000 to 2015. Positive indicates increase in deer density, negative decrease.
			0.714832	UT				Data used	Agency deer population estimates
			0.333333	ID						AZ	CA	CO	ID	MT	NV	NM	OR	UT	WA	WY
			0.204844	CA				deer pop	2005	No data	602650	610000	430000	314541	107000	No data	240000	300000	No data	500000
			-0.042696	OR				estimates	2015		649338	430000	521500	297231	94000		229326	385000		423000
			-0.045614	NV
			-0.0509315	MT					Deer	290234	227920	260000	210000	339868	285000	314000	250000	118909	180827	250000
			-0.308	WY					Habitat Km sq
			-0.692308	CO
				AZ
				NM
				WA
		Data sources
				Population estimates
			California	https://www.wildlife.ca.gov/Conservation/Mammals/Deer/Population
			Colorado	https://cpw.state.co.us/thingstodo/Pages/Statistics-Deer.aspx
			Idaho	https://www.wafwa.org/Documents%20and%20Settings/37/Site%20Documents/Working%20Groups/Mule%20Deer/Range-Wide%20Status/2019%20Black-tailed%20and%20Mule%20Deer%20Statue%20Update.pdf
			Montana	http://fwp.mt.gov/fishAndWildlife/management/deer/
			Nevada	http://www.ndow.org/uploadedFiles/ndoworg/Content/Wildlife_Education/Publications/2018%20Big%20Game%20Status%20Book.pdf											Note page A-63
			Oregon	https://www.dfw.state.or.us/resources/hunting/big_game/controlled_hunts/docs/hunt_statistics/18/Mule_Deer_2014-18.pdf
			Utah	https://wildlife.utah.gov/pdf/annual_reports/big_game/17_bg_report.pdf
			Wyoming	https://www.wafwa.org/Documents%20and%20Settings/37/Site%20Documents/Working%20Groups/Mule%20Deer/Range-Wide%20Status/2019%20Black-tailed%20and%20Mule%20Deer%20Statue%20Update.pdf
Fig. 10 b
	Data plotted: difference between kill density (number of deer killed per 100 km sq) of each state from 2000 to 2015. Positive indicates increase in deer density, negative decrease.
	9.57455	UT	UT	3.23777				Data used	Agenciy deer hunter kill data
	7.23857	ID	CA	2.725						AZ	CA	CO	ID	MT	NV	NM	OR	UT	WA	WY
	3.78773	CA	ID	2.37619					2005	10410	29566	41665	53000	115238	7112	9800	48605	23471	34101	47599
	2.13574	WA	OR	2.1871					2015	14670	38199	34005	68201	86582	9140	10773	45845	34856	37963	44978
	1.46778	AZ	MT	1.71824
	0.711579	NV	CO	1.67692
	0.309873	NM	WY	1.45502
	-1.0484	WY	WA	1.21663
	-1.104	OR	AZ	0.34455
	-2.94615	CO	NV	0.329825
	-8.43151	MT	NM	0.318471
			See Figure 9 for data sources on number of deer killed

[truncated: 5 more sheets: Figure 11, Tabe l1, Figure 12, Figure 13, Figure s1]
